# Supplementary material for: Fast water transport and ionic sieving in ultrathin stacked nanoporous 2D membranes
Source: Natl Sci Rev. 2025 Jan 6;12(3):nwae482. doi: 10.1093/nsr/nwae482 (PMC11809252; doi:10.1093/nsr/nwae482)
Supplement: nwae482_Supplemental_Files [file nwae482_supplemental_files.zip]

Archive with 2 entries (2 files):
- Supplementary data.pdf
- Supplementary_Video_1.mp4
